# Supplementary material for: The mitochondrial thiamine pyrophosphate transporter TptA promotes adaptation to low iron conditions and virulence in fungal pathogen Aspergillus fumigatus
Source: Virulence. 2019 Mar 28;10(1):234–47. doi: 10.1080/21505594.2019.1596505 (PMC6527022; doi:10.1080/21505594.2019.1596505)
Supplement: Supplemental Material [file kvir-10-01-1596505-s001.zip]

Archive with 8 entries (8 files):
- FIG S1.jpg
- FIG S2.jpg
- FIG S3.jpg
- FIG S4.jpg
- FIG S5.jpg
- FIG S6.jpg
- Table S1.docx
- Table S2.docx
